# Supplementary material for: The Association between Change in Lifestyle Behaviors and Mental Health Indicators in Immunosuppressed Individuals during the COVID-19 Pandemic
Source: Int J Environ Res Public Health. 2023 Jan 23;20(3):2099. doi: 10.3390/ijerph20032099 (PMC9916248; doi:10.3390/ijerph20032099)
Supplement: Supplementary file 1 [file ijerph-20-02099-s001.zip]

Archive with 1 entries (1 files):
- ijerph-2125950-supplementary.pdf
